# Supplementary material for: Transcriptional Reprogramming in Rumen Epithelium during the Developmental Transition of Pre-Ruminant to the Ruminant in Cattle
Source: Animals (Basel). 2021 Sep 30;11(10):2870. doi: 10.3390/ani11102870 (PMC8532853; doi:10.3390/ani11102870)
Supplement: Supplementary file 1 [file animals-11-02870-s001.zip]

Archive with 1 entries (1 files):
- animals-1363736-supplementary.xls
