# Supplementary material for: Transcriptional Reprogramming in Rumen Epithelium during the Developmental Transition of Pre-Ruminant to the Ruminant in Cattle
Source: Animals (Basel). 2021 Sep 30;11(10):2870. doi: 10.3390/ani11102870 (PMC8532853; doi:10.3390/ani11102870)
Supplement: Supplementary file 1 [file animals-11-02870-s001.zip › animals-1363736-supplementary.xls]

## Sheet: Sheet0
Target	Expr p-value	Molecule Type	PPARGC1A	Insulin	PPARD	SIRT1	JUN	EGR1	CEBPB	NR1H3	PPARG	EPAS1	PPARGC1B	ESRRA	EP300	PPARA	FOXO1	SP1	RXRA	SREBF1	CEBPA
ACAT1	0	enzyme	Activated	Activated												Activated
APP	0.000174	other		Activated			Inhibited	Inhibited	Inhibited		Activated					Activated			Affected
ARRB1	8.49e-06	other		Activated
BIRC5	0.0115	other		Activated	Activated	Affected				Affected	Inhibited				Affected		Activated	Activated
EPAS1	1.72e-05	transcription regulator	Activated	Activated		Activated					Inhibited			Activated
ERRFI1	3.88e-06	other		Activated
FABP4	7.33e-11	transporter	Activated	Activated	Activated	Activated	Activated		Activated		Activated	Affected		Activated	Activated	Activated	Activated		Activated	Activated	Activated
FOS	0.0054	transcription regulator		Activated			Inhibited		Activated			Affected			Activated	Activated	Activated	Activated	Inhibited		Activated
FTL	5.44e-05	enzyme		Activated				Activated	Activated										Affected
GCLC	2.34e-06	enzyme		Activated			Affected												Activated
GSTP1	0.000203	enzyme		Activated			Activated			Activated						Inhibited					Affected
HSPA9	5.49e-10	other		Activated
HSPE1	1.47e-08	enzyme		Activated					Affected
IGF2	1.13e-07	growth factor		Activated				Inhibited										Affected
KLF4	0.00203	transcription regulator		Activated							Activated						Activated	Activated			Activated
LONP1	2.92e-07	peptidase		Activated
MCM6	0.000191	enzyme	Affected	Activated
ME1	0	enzyme	Activated	Activated				Activated			Activated						Affected
MMP2	4.23e-05	peptidase	Activated	Activated		Activated	Inhibited											Inhibited	Activated
MTCH2	5.14e-08	other		Activated										Activated
PDK4	0.00011	kinase	Inhibited	Activated	Inhibited	Inhibited			Inhibited		Inhibited		Inhibited	Inhibited	Inhibited	Inhibited	Inhibited
PLAAT3	0.000156	enzyme		Activated
PLIN3	0.000377	other		Activated
PPARD	4.29e-07	ligand-dependent nuclear receptor		Activated	Activated				Inhibited		Inhibited					Activated		Activated	Affected		Inhibited
PPARG	8.39e-11	ligand-dependent nuclear receptor		Activated	Activated			Activated	Activated	Activated	Activated	Activated		Activated		Activated	Inhibited		Affected	Activated	Activated
PPARGC1B	0.000192	transcription regulator	Activated	Activated	Activated						Activated		Activated	Activated			Activated
PRDX6	0.00144	enzyme		Activated												Inhibited
RBP4	0	other	Activated	Activated							Activated					Activated
RETSAT	2.22e-16	enzyme		Activated												Activated
SLC15A1	2.78e-05	transporter		Activated
SLC29A1	0.000304	transporter		Activated		Inhibited						Affected
SORT1	5.39e-11	G-protein coupled receptor		Activated
VEGFA	2.86e-05	growth factor	Activated	Activated	Activated		Activated	Activated		Activated	Activated	Activated	Activated		Affected	Activated		Activated	Affected	Activated
ACOX1	0.00196	enzyme	Activated	Affected	Activated					Inhibited	Activated			Activated		Activated			Activated
ALDOA	0.0033	enzyme		Affected																Activated
ATP5F1D	0.000575	transporter		Affected
BMPR1A	7.02e-07	kinase		Affected
COL1A2	0.00256	other	Activated	Affected			Activated	Inhibited	Affected		Activated				Inhibited			Inhibited			Affected
COL6A1	2.76e-08	other		Affected																Affected
COX4I1	0.000264	enzyme	Activated	Affected		Activated							Activated			Activated					Activated
CTNNB1	0.000982	transcription regulator		Affected		Affected			Affected		Inhibited
CYCS	2.89e-05	transporter	Activated	Affected		Activated	Activated				Affected		Activated	Activated		Inhibited	Affected			Activated	Inhibited
ELOVL6	0.000142	enzyme		Affected							Activated					Activated	Affected			Activated
ETFA	0	transporter		Affected
IDH1	3.17e-13	enzyme		Affected							Activated									Activated
IGFBP4	2.47e-09	other		Affected			Inhibited		Inhibited					Affected				Affected			Inhibited
LDHA	5.31e-07	enzyme	Activated	Affected	Inhibited							Activated		Activated	Affected
NDUFS1	3.13e-08	enzyme	Activated	Affected
NDUFS2	4.18e-05	enzyme		Affected
NDUFV1	3.25e-06	enzyme	Activated	Affected
PDK1	0.00314	kinase		Affected	Activated		Activated											Inhibited		Activated
SDHA	2.5e-05	enzyme	Activated	Affected
SDHB	0.000698	enzyme	Activated	Affected
SORBS1	0	other		Affected							Inhibited								Inhibited
UQCRC1	5.98e-08	enzyme		Affected												Activated
UQCRQ	4.22e-05	enzyme		Affected
ACADM	5.4e-08	enzyme	Activated	Inhibited		Activated					Activated		Activated	Activated	Activated	Activated			Activated
CDKN1A	0.000255	kinase	Activated	Inhibited		Inhibited	Inhibited	Activated	Inhibited	Affected	Activated	Inhibited			Activated	Affected	Activated	Activated	Activated	Activated	Activated
COL1A1	0.000887	other		Inhibited			Inhibited	Inhibited	Inhibited		Activated			Activated			Affected	Inhibited	Affected		Affected
COL4A1	7.43e-10	other		Inhibited													Activated
CYP1A1	8.34e-09	enzyme	Activated	Inhibited		Activated			Affected						Activated	Affected
DUSP1	0.00405	phosphatase		Inhibited			Affected								Inhibited
FASN	0.000102	enzyme	Inhibited	Inhibited	Affected	Activated				Inhibited	Inhibited	Activated	Inhibited		Affected	Inhibited	Inhibited	Affected	Inhibited	Inhibited	Inhibited
IGFBP2	7.18e-06	other		Inhibited	Affected		Inhibited									Affected
IGFBP3	0.00158	other	Activated	Inhibited			Inhibited		Inhibited		Affected	Affected				Affected		Affected			Inhibited
LAMB1	2.15e-06	other	Activated	Inhibited		Activated
MAOA	0	enzyme		Inhibited		Affected												Activated
NFKBIA	0.00313	transcription regulator		Inhibited			Inhibited			Activated					Inhibited	Inhibited		Affected
NUCB2	0.000606	other		Inhibited
OCLN	3.42e-05	other		Inhibited							Activated					Activated
OGT	2.36e-05	enzyme		Inhibited
PCCB	6.97e-13	enzyme		Inhibited
PNPLA2	0.000793	enzyme	Activated	Inhibited	Activated			Inhibited								Activated	Activated
RAC1	0.000223	enzyme		Inhibited		Activated
SCD	0.00215	enzyme	Inhibited	Inhibited	Inhibited		Inhibited		Inhibited	Inhibited	Inhibited		Inhibited			Inhibited	Affected		Affected	Inhibited	Inhibited
SLC25A11	0.001	transporter		Inhibited
SLC6A4	0	transporter		Inhibited
TGFBI	7.25e-12	other		Inhibited
UQCRC2	2.95e-07	enzyme	Activated	Inhibited		Inhibited
WNT4	0	cytokine		Inhibited			Affected	Affected									Inhibited
AACS	1.14e-05	enzyme																		Inhibited
ABCC3	5.01e-14	transporter																	Inhibited
ABCD3	7.31e-06	transporter														Activated
ACAA1	0.000826	enzyme			Activated						Activated					Activated
ACAA2	0	enzyme			Activated						Activated					Activated
ACADS	0	enzyme									Activated					Activated				Affected
ACADVL	2.09e-05	enzyme	Activated		Activated								Activated	Activated		Activated
ACOT8	6.43e-07	enzyme									Affected					Activated
ACSS2	0	enzyme														Activated				Activated
ACTA2	0	other			Activated		Activated	Activated	Inhibited	Inhibited	Activated							Affected
ADD3	0.000999	other																Inhibited
ADH5	0	enzyme																Activated
ADH6	0	enzyme																			Affected
ADM	2.02e-06	other							Activated			Activated
AHCY	0.000304	enzyme														Activated			Affected
AIFM2	0	enzyme															Activated
AK1	4.88e-05	kinase	Activated
AKR1C3	0	enzyme							Activated												Activated
ALAS1	4.41e-11	enzyme	Activated				Inhibited							Activated			Affected
ALDH1A1	4.11e-15	enzyme							Activated										Activated
ALDH2	0.00018	enzyme			Inhibited											Inhibited
ALOX12	7.73e-11	enzyme					Inhibited				Activated							Inhibited		Affected
ALPL	0.000803	phosphatase																Affected
ANGPTL2	4.98e-14	other					Inhibited
ANKH	0.000329	transporter																Activated
ANTXR1	9.6e-13	transmembrane receptor							Inhibited
ANXA4	6.42e-05	other				Inhibited
ANXA6	0	ion channel													Affected
APCDD1	1.89e-07	other							Inhibited												Inhibited
ARHGEF10L	5.17e-09	enzyme													Affected
ARHGEF5	0.000466	other																			Activated
ARPP19	0.000137	transporter							Activated
ATP5F1A	4.13e-06	transporter	Activated
ATP5F1B	0.00533	transporter	Activated										Activated	Activated		Activated	Activated	Activated
ATP5MC3	4.01e-05	transporter															Activated
ATP5MF	0.00318	transporter	Activated										Activated
ATP5PD	0.000123	enzyme	Activated
ATP5PF	8.92e-06	transporter															Activated
ATXN10	6.59e-05	other				Affected
AXL	8.93e-10	kinase					Affected					Inhibited
B2M	0.00734	transmembrane receptor													Inhibited
BAG2	0	other																Inhibited
BAK1	0.000113	other					Activated
BCL2L13	0.00177	other															Activated
BDH1	0	enzyme	Activated		Activated						Activated
BHLHE40	1.98e-05	transcription regulator										Activated								Activated
BMP4	0.00276	growth factor	Activated															Affected
C1QB	0.000557	other			Inhibited		Affected									Activated
C1QBP	0.000485	transcription regulator																Affected
C1QC	0.000258	other			Inhibited
C1S	8.02e-08	peptidase														Activated
CA12	0	enzyme				Inhibited						Affected			Affected
CAPN2	0.00289	peptidase					Affected
CAPNS1	0.00141	peptidase					Affected
CASP3	1.51e-06	peptidase						Activated										Affected
CAT	7.13e-11	enzyme	Activated			Activated				Activated	Activated	Activated				Activated	Activated	Affected	Affected
CAV1	1.13e-08	transmembrane receptor				Inhibited	Affected	Affected			Inhibited	Inhibited					Activated	Inhibited
CAVIN1	1.53e-06	transcription regulator						Affected
CAVIN2	7.4e-07	other									Inhibited
CCL11	5.42e-05	cytokine									Activated
CCN3	0	growth factor					Inhibited										Affected
CD14	7.54e-06	transmembrane receptor					Inhibited		Inhibited											Inhibited	Inhibited
CD59	0.00302	other													Affected			Inhibited
CD63	0.000302	other														Activated
CDC42EP1	0.000714	other	Inhibited
CDC42EP3	0.00052	other							Inhibited						Affected		Inhibited
CDCP1	0.000958	other										Activated
Cdkn1c	2.44e-15	other			Activated			Affected			Inhibited						Activated
CDS2	3.87e-06	enzyme														Inhibited
CEBPD	0.00713	transcription regulator	Activated						Inhibited							Activated		Affected	Affected	Affected	Affected
CENPX	4.75e-05	other																Affected
CES1	0	enzyme									Activated							Activated
CFD	0.0107	peptidase					Affected		Activated		Inhibited									Affected	Inhibited
CFH	1e-08	other														Affected
CHMP2B	2.34e-07	other										Affected
CIRBP	0.000149	translation regulator							Inhibited									Inhibited
CITED2	0.000775	transcription regulator										Inhibited					Inhibited	Inhibited
CKAP4	1.69e-07	other																			Inhibited
CLU	7.49e-07	other					Affected	Inhibited
CMIP	0.00212	other				Inhibited
CNFN	2.41e-07	other																			Activated
COL4A2	3.89e-15	other															Activated
COL6A3	0	other	Activated
COLEC12	0.000252	transmembrane receptor																	Activated
COMT	4.84e-13	enzyme					Affected								Inhibited
COX10	1.77e-10	enzyme															Affected
COX5A	4.24e-07	enzyme	Activated										Activated
COX5B	0.000108	enzyme	Activated
COX7A1	0.00068	enzyme											Inhibited
COX7B	1.1e-06	enzyme	Activated
CPT1A	0.00302	enzyme	Activated		Inhibited	Activated			Activated		Affected				Activated	Activated			Affected		Affected
CPT2	7.38e-08	enzyme			Activated						Activated				Activated	Activated	Affected		Affected
CRAT	1.16e-12	enzyme									Activated
CRISPLD2	2.14e-07	other													Affected
CROT	0	enzyme														Activated
CSRP1	0	other																		Inhibited
CTPS1	0.00297	enzyme									Inhibited
CTSH	0.00236	peptidase																	Affected
CTSK	2.37e-05	peptidase															Inhibited				Inhibited
CTSS	2.56e-09	peptidase																	Activated
CX3CL1	0.00799	cytokine					Affected			Affected
CXADR	2.76e-10	transmembrane receptor																		Activated
CXCL12	1.74e-05	cytokine														Affected		Affected
CXCL16	1.5e-13	cytokine					Inhibited			Inhibited
CYB5A	0.000238	enzyme							Activated					Activated						Activated
CYC1	2.09e-06	enzyme																Activated
CYP26A1	0	enzyme									Activated							Affected	Affected
DBP	0.000433	transcription regulator				Activated
DCN	6.09e-06	other	Activated						Inhibited
DDAH2	0.00127	enzyme				Inhibited
DECR1	0	enzyme														Affected
DEGS1	0.00375	enzyme							Inhibited
DGKA	5.97e-06	kinase									Activated
DHX58	0.0102	enzyme				Activated
DLAT	0.000215	enzyme	Activated								Activated
DNAJC19	0.00111	other															Affected
DPT	5.56e-11	other	Activated
DUSP6	6.79e-05	phosphatase					Affected
DYNLT3	0.000163	other																			Activated
ECH1	2.92e-07	enzyme			Activated											Activated
ECI1	0.000914	enzyme														Activated
ELOVL7	6.58e-10	enzyme															Activated			Affected
ENTPD2	2.28e-06	enzyme							Inhibited
ENTPD5	2.51e-08	enzyme																Activated
EPHX1	0.00403	peptidase									Inhibited								Affected		Activated
Esrra	6.54e-05	transcription regulator	Activated			Activated								Activated	Activated
ETFDH	0	enzyme												Activated
ETHE1	8.55e-13	enzyme														Inhibited				Affected
EVL	0.000818	other													Affected
FABP5	4.86e-07	transporter									Activated					Affected	Inhibited		Affected	Activated
FABP7	1.22e-14	transporter			Inhibited		Activated													Inhibited
FAM20C	3.09e-08	enzyme									Affected
FAM3C	8e-06	cytokine								Affected
FBLN1	0.0102	other	Activated						Inhibited
FBP1	0	phosphatase			Activated					Inhibited
FBP2	0.000298	phosphatase									Affected
FDX1	0.000112	transporter													Affected			Affected
FGL2	4.62e-14	peptidase								Affected
FH	4.17e-06	enzyme	Activated
FLNA	0	other																Inhibited
FLNC	0	other					Affected
FMNL2	3.99e-10	other													Affected
FMO5	1.11e-16	enzyme										Activated
FMOD	4.82e-06	other															Inhibited
FNBP1	1.8e-12	enzyme													Affected
FOXA1	4.52e-07	transcription regulator					Affected												Activated
FOXP4	0.00217	transcription regulator															Activated
FSTL1	8.02e-06	other																	Activated
FTH1	0	enzyme					Affected								Activated
GAS1	4.88e-12	other							Inhibited												Inhibited
GAS6	7.13e-08	growth factor	Inhibited		Inhibited		Affected			Affected									Activated
GGH	7.11e-06	peptidase																			Activated
GJA1	6.13e-09	transporter					Activated					Affected						Affected			Inhibited
GLUL	1.55e-07	enzyme														Affected
GNAI2	0.00117	enzyme																Affected
GOT2	9.69e-06	enzyme	Activated		Activated											Affected
GPT	5e-08	enzyme					Activated			Inhibited	Affected					Affected			Activated
GPX1	0.00487	enzyme	Activated							Activated		Activated					Activated		Activated
GPX3	1.02e-05	enzyme								Inhibited							Inhibited			Affected
GPX4	0.000287	enzyme																Affected
GRHL3	0.00429	transcription regulator																			Inhibited
GSR	2.05e-12	enzyme																		Affected
GSS	2.85e-13	enzyme																Affected
GSTK1	3.04e-07	enzyme														Activated	Activated
GSTM1	1.9e-07	enzyme				Activated
HADH	0	enzyme														Activated
HADHB	3.32e-10	enzyme									Activated					Activated		Affected	Affected
HBEGF	0.00184	growth factor						Activated										Activated	Inhibited
HDAC1	2.64e-06	transcription regulator																Activated			Activated
HLA-B	0.000121	transmembrane receptor					Affected								Inhibited						Activated
HLA-DQB1	0.000773	other				Activated
HMGCL	0	enzyme	Activated
HMGCS1	0.0109	enzyme										Activated		Inhibited		Inhibited				Inhibited
HMGCS2	0	enzyme	Activated		Activated						Activated				Affected	Activated			Affected
HPGD	8.39e-10	enzyme					Activated	Inhibited													Activated
HSD17B4	2.66e-07	enzyme							Activated					Activated		Activated			Activated
HSPD1	2.19e-08	enzyme							Affected								Affected
ID1	0.000846	transcription regulator				Activated		Affected	Affected						Affected						Activated
ID2	1.33e-07	transcription regulator					Affected								Affected						Inhibited
ID3	0.00011	transcription regulator													Affected
IDH3B	3.35e-06	enzyme			Activated				Activated
IDI1	2.46e-05	enzyme												Activated		Inhibited				Activated
IER3	0.000253	other							Inhibited								Activated		Affected		Inhibited
IFI6	1.08e-09	other																			Activated
IGFBP5	0.00161	other	Inhibited								Affected	Activated				Affected
IGFBP6	1.25e-08	other	Activated				Affected				Affected				Affected	Affected			Inhibited
IGFBP7	0.000616	transporter	Activated				Affected				Affected						Activated
IL10RB	6.27e-05	transmembrane receptor															Inhibited
IL1R2	3.72e-07	transmembrane receptor	Inhibited																	Activated
ILK	0.000155	kinase			Activated														Affected
IMMT	9.88e-05	other																		Affected
IRF6	1.57e-06	transcription regulator													Affected						Inhibited
IRF9	1.8e-07	transcription regulator							Inhibited
ISG15	3.63e-07	other																			Activated
ITGA6	8.77e-07	transmembrane receptor													Affected
ITGB1	0.000277	transmembrane receptor					Affected
ITGB4	0.000545	transmembrane receptor					Affected
ITIH5	8.45e-11	other										Affected
IVD	2.71e-14	enzyme									Activated
JUNB	0.0033	transcription regulator					Inhibited	Activated									Activated				Inhibited
KCNIP3	3.75e-07	transcription regulator													Affected
KCNMB1	0	ion channel																			Inhibited
KDM3A	0.00786	transcription regulator										Affected			Affected						Activated
KLF10	0.00034	transcription regulator							Activated
KLK14	1.42e-09	peptidase																			Activated
KRT13	6.36e-11	other												Inhibited
KRT14	2.39e-12	other													Activated						Inhibited
KRT17	1.11e-16	other																			Inhibited
KRT19	8.56e-12	other									Activated			Affected				Affected
KRT23	0.0104	other												Affected		Inhibited
KRT4	0	other																Inhibited
KRT8	7.88e-15	other														Affected
KYAT3	0.000231	enzyme	Activated		Activated											Activated
LAMA4	4.44e-16	enzyme	Activated			Activated
LAMB3	0.00019	transporter									Activated					Activated
LAMC1	1.53e-08	other							Inhibited
LAMP2	0.000447	enzyme					Affected										Affected
LAPTM5	1.23e-05	other				Activated
LDLR	6.03e-06	transporter	Activated			Activated		Inhibited	Inhibited	Inhibited	Inhibited	Activated						Inhibited		Inhibited
LGALS1	4.01e-06	other																			Inhibited
LGALS4	1.02e-09	other			Activated											Activated
LPIN2	3.28e-05	phosphatase			Affected												Affected
LSP1	5.55e-16	other								Affected
LTBP3	1.59e-07	other																Affected
LTBR	6.34e-05	transmembrane receptor															Inhibited
LUM	0.00714	other	Activated
LY6D	0	other									Inhibited					Activated
LY6E	1.26e-10	other				Activated
MAPK8IP1	0.000923	other																Activated
MCM3	0.000955	enzyme	Activated						Activated						Affected
MCM5	0.000708	enzyme	Activated														Activated
MDH1	4.89e-08	enzyme									Activated
ME2	0	enzyme														Activated
MFGE8	4.26e-06	other			Activated					Affected
MFHAS1	0.00171	other													Affected
MGP	7.52e-06	other							Affected										Activated
MGST1	1.96e-11	enzyme									Activated					Activated
MGST3	0	enzyme														Activated
MIEN1	0.00139	other												Affected
MIF	5.89e-06	cytokine								Affected		Affected
MLYCD	1.78e-10	enzyme			Activated						Inhibited					Activated			Activated	Affected
MMD	2.67e-11	kinase													Activated	Inhibited
MMP14	0.00132	peptidase						Inhibited			Activated	Inhibited						Inhibited
MMP15	0.000653	peptidase	Inhibited
MRPL45	0.000992	other															Activated
MRPL46	0.00659	other															Activated
MRPS14	0.00137	other															Activated
MRPS22	6.44e-08	other															Activated
MRPS30	8.23e-05	enzyme															Activated
MRPS31	8.17e-05	other	Activated
MSH2	4.73e-05	enzyme					Activated		Activated						Affected
MYH11	0	other													Inhibited			Affected
MYL6	4.24e-05	enzyme				Affected
MYLIP	0.000131	enzyme								Activated
NAT1	6.34e-13	enzyme				Affected
NAV2	0.000124	other																	Activated
NDRG1	2.48e-06	kinase						Activated			Activated	Activated			Affected			Affected
NDRG4	0	other							Inhibited
NDUFA4	0.000719	enzyme															Inhibited
NDUFA7	0.00293	enzyme															Activated
NDUFA8	0.000748	enzyme															Activated
NDUFA9	2.45e-09	enzyme															Activated
NDUFAF1	8.19e-06	other															Activated
NDUFB5	8.77e-05	enzyme	Activated											Affected
NDUFB6	0.000254	enzyme										Affected
NDUFB8	0.00112	enzyme	Activated
NDUFC2	1.58e-05	enzyme																	Activated
NDUFS8	5.45e-06	enzyme	Activated
NDUFV2	1.23e-05	enzyme	Activated										Activated
NEDD9	6.77e-15	other																	Activated
NQO1	0	enzyme					Affected
NR2F2	4.83e-08	ligand-dependent nuclear receptor									Activated
OAS1	0.000103	enzyme				Activated
OAT	5.83e-14	enzyme																		Affected
OGN	6.47e-05	growth factor	Activated
OLFML3	3.19e-10	other	Activated
OVOL1	1.5e-05	transcription regulator															Activated				Inhibited
P4HA2	0.000101	transporter																		Inhibited
PADI1	4.72e-09	enzyme																Activated
PARVA	2.84e-12	other					Affected
PCK2	0	kinase	Affected			Inhibited					Activated			Inhibited			Activated		Affected	Affected
PCYOX1	4.13e-06	enzyme			Activated
PDCD4	0.00337	other					Activated
PDHA1	8.83e-05	enzyme	Activated
PDHB	0.000703	enzyme									Affected						Affected
PEA15	3.3e-06	transporter					Affected		Inhibited		Activated
PELP1	0.00168	other										Inhibited
PER1	0.00993	transcription regulator				Inhibited
PERP	0.00248	other													Affected
PEX6	0.002	enzyme									Affected
PHB	2.81e-05	transcription regulator				Inhibited
PHYH	6.65e-12	enzyme	Activated
PLA2G3	1.03e-14	enzyme									Affected									Inhibited
PLAGL1	1.29e-05	transcription regulator					Inhibited
PLD1	0.00419	enzyme																	Affected
PLIN2	0	other	Activated		Activated						Activated	Affected				Activated					Activated
Pln	0	other												Inhibited
PMP22	1.04e-14	other																	Activated	Inhibited
PPL	0.000958	other																			Activated
PPP1R14A	1.49e-07	phosphatase							Inhibited												Inhibited
PPP1R3C	2.22e-16	phosphatase																			Affected
PRDX3	0	enzyme	Activated
PRDX5	3.37e-10	enzyme	Activated
PRKCI	1.44e-15	kinase				Inhibited
PRNP	0.000328	other																Affected
PROCR	2.12e-09	other																Affected
PRSS27	1.21e-09	peptidase				Activated
PSEN1	0.000792	peptidase													Activated
PSMB8	1.06e-05	peptidase															Affected
PTDSS1	0.00068	enzyme																Activated
PTGDS	0.000127	enzyme					Affected												Affected	Inhibited
PTGES	5.24e-08	enzyme					Activated	Inhibited	Inhibited		Activated
PTGR1	0	enzyme														Affected
PTK6	0.000439	kinase										Inhibited
PYGL	8.43e-05	enzyme									Affected
RAPGEF3	0.000206	other													Affected
RBP2	2.46e-14	transporter														Affected			Activated
Rcan1	0.000669	other															Inhibited
RDH11	1.98e-06	enzyme																		Inhibited
RNF157	0	enzyme													Affected
RPLP0	0.000705	other																		Affected
RTN4	3.36e-06	other														Activated
S100A10	0.00361	other					Activated
S100A4	1.11e-16	other																	Inhibited
S100A8	2.21e-09	other									Affected					Inhibited			Activated		Inhibited
S100A9	2.85e-08	other														Inhibited					Inhibited
SBSN	5.83e-14	other							Inhibited												Inhibited
SCNN1A	1.53e-07	ion channel				Activated
SCP2	0.00146	transporter									Affected					Activated
SDHD	2.4e-12	enzyme	Activated
SELENBP1	0	other														Inhibited
SERINC2	0.0102	transporter			Activated											Activated
SERPINB1	4.56e-14	other															Inhibited				Activated
SESN1	0.00784	other															Activated
Sik1	0.000187	kinase	Activated
SIRT6	0	enzyme				Affected
SLC25A22	0.00971	transporter															Affected
SLC25A24	1.1e-08	transporter															Affected
SLC25A25	0.000329	transporter															Affected
SLC25A4	2.68e-05	transporter																Affected
SLC27A1	3.9e-11	transporter			Affected						Inhibited				Inhibited	Inhibited			Affected
SLC31A1	0.00146	transporter																Affected
SLC44A1	4.11e-06	transporter									Affected
SLC5A1	0.0123	transporter																Affected
SLC6A8	0.000117	transporter										Affected							Inhibited
SMAD4	0.000181	transcription regulator															Activated
SNAI2	3.43e-05	transcription regulator					Activated	Activated
SORD	3.6e-07	enzyme			Activated											Inhibited
SPARC	0.000444	other					Inhibited											Inhibited
SPARCL1	0	other	Inhibited
SQOR	7.74e-09	enzyme							Activated
STOM	1.77e-06	other													Affected
SUCLG1	3.74e-08	enzyme																		Affected
SVIL	0	other					Affected
TACSTD2	1.5e-07	other				Inhibited
TAGLN	0	other									Inhibited							Affected
TFAM	0.0015	transcription regulator	Activated											Activated	Activated			Activated
TFPI2	2.22e-16	other																Inhibited
TIMP2	1.9e-12	other	Activated			Inhibited												Inhibited
TIMP3	1.15e-05	other	Activated			Affected	Inhibited											Inhibited
TK1	1.7e-05	kinase					Activated								Activated				Activated
TKT	8.33e-05	enzyme									Affected						Affected
TMEM50B	7.09e-05	other							Activated
TNFSF10	0.000222	cytokine	Activated					Activated			Inhibited						Inhibited	Inhibited			Activated
TNS4	5.74e-05	other												Affected
TOMM40	7.53e-06	ion channel															Affected
TP63	3.12e-07	transcription regulator														Inhibited
TSC22D3	6.02e-13	transcription regulator									Activated										Activated
TSPO	5.91e-05	transmembrane receptor														Inhibited	Affected	Activated
TXN	2.05e-05	enzyme					Affected									Activated			Affected
TXN2	2.21e-07	enzyme	Activated		Activated
TXNRD1	0.0113	enzyme																Affected
UGDH	0	enzyme																Activated
UGP2	8.61e-06	enzyme										Activated
UHRF1	0.000435	transcription regulator								Affected
UQCRFS1	7.7e-07	enzyme	Activated			Inhibited														Affected
VAMP2	9.47e-06	other	Inhibited								Inhibited
VCL	1.71e-05	enzyme																			Inhibited
WFS1	2.65e-12	enzyme													Affected
XDH	6.1e-06	enzyme	Activated						Inhibited
ZBTB48	4.27e-06	transcription regulator																			Inhibited
ZYX	0.000294	other							Activated
